# Supplementary material for: Chromatin Immunoprecipitation to Analyze DNA Binding Sites of HMGA2
Source: PLoS One. 2011 Apr 14;6(4):e18837. doi: 10.1371/journal.pone.0018837 (PMC3077414; doi:10.1371/journal.pone.0018837)
Supplement: Table S1 — Sequences of the cloned fragments. (XLS) [file pone.0018837.s002.xls]

## Sheet: cloned sequences
			*Unplaced genomic region
Clone	Length [bp]	AT [%]	Localization	Gene Symbol	Location to Gene	Distance to Gene	Sequence
41	105	61	1p35	PTPRU	upstream	180 kb	CACAATAGCTCTCAGTCTTATTATTGGAGTCTCAGAAGGCGAGGAGAGTGGGACTGAAAAAGTATTTGAAGAAATAATGGCTAATACTCCCCCAATTTAGAGAAA
28	403	68	1q25	SEC16B	downstream	70 kb	AGATGCTTCTGGTGATAAAAATCAAAGCAAAAATTAGTTTTGTAGATTGAATGAGAGGCTCAAAACTAAAGATCCTGACCTTTAGATTGGGAAGAATTTTCTCTTACTGGAAAATTAGAGTGTGTGCAAAACCCTTTTATTGTGCATACAACACACAGAGACACATACACATACATACTTATTATTTTTTAGATTTTTTAGATTTCATTCATCTGATCTAGTTTTTTTTTTAATTTTTTTTTTTAATGCTGAAAGAGGGCCTACGGACTAAAATAAATTGCTCTTCCTGAGACATAGGAGTAGCATAGAAATTATTCTTCTGAAAAGCAGAAGGCCGATTCTTTGAAAACACTTAATTGCACAAGAGATAGCTCATGAAATGGCTTCAGATTTTCTCTC…
3	440	61	1q25.1	TNR	intron 1	-	GAGGACTCCCTAATACAGAAATACAAAGTTGAACGATGCCCACAAGCCAATTCCAGTAGATGATTCGGCAGAAGCGCAGAGATACACTTTTGCCTCATTTTGATGATGTGCTATGCTAATAAAGATGAGATTTCCTACCTAACTAGAGTTTCATCTCCTTAAGAGACAGTCCAGTGGGGAAGGTGGAATTGGAATGGGATTGTTCAAAAGCTATTTCCCATCATATATAAGAACCACTATACTTAGCCTTGGAAACGTGACTTTGAATTACGACTGTATTGGTAAATTTTGAACACAGCAAGCTGATAATATGCCAATTGGCAAAGGGAATTCAAGCAACCTTGTTTTTTTCTCTTTCCCTCCTTTTTAAAAATATAGTTCAATGGCACTAAGTACATT…
23	253	63	1q31	KCNT2	downstream	1000 kb	TTGTGTCATCATGTTGCTACCTAGTTGTTATGTAGACTTGACACTTTTTTGTTTTCCATTTGCATGGCATATCTTTCTCTTTCCCTTTATTTTGAGCCTGTGGGTGTCATTACATGTGACATGGGTCTTTTGAAGACAGCAGATGGTTGAGTCTTGTCTTTTTATCCAGCTTGCCACTCTATGTCATTTAGGCAGAGCATTTAGCATTTAGCCCATTTACATTCAGGGTTAGTATTGATACATTAGATTTTCA
14	652	69	1q31.1	FDPSL1	downstream	300 kb	GTGAGGAAGGAAACACTGAGAAAATCAAGAAAAGGTTTGCACAGCAATATATACTATTACAAAATTTTTCTAATAAGTTAGTTGAAAAATGGAATATGTAAGTCAGTAGATTCTAAAGATGCTAGACCCAAAAGGAAGAAATAGAATTTCAGATGTGATTAAATTTATTGATATAGATGCAAATACTAGAGATTCTAAAGTAAATGTGTCAACACAAAGATCTAAAGTAATTGATTTATAAATAGTTACCTGACTAAATATTGTATTCATTGGTGACTTTACTAAATAAAACTGGAATACAAGAAATTTCCTGATTTCTGTGATTTGAAGAGTAAGAAATATTAGAACAGACATATTATATGTAGCTTTCTCTACCAACTCTTAACTATGACCCATAGG…
27	1017	57	1q42	CDC42BPA	intron 21	-	CATTAAGCTACCTGACATCTTCGGTTTGGCAAACCCTACCAATCCTTGAAAATGGAGTTTTTCAATGACTAAAAAAGTACAAGTTAAAGGTAAATTTTAGGAGTTATTATTACATATACTTAAACTACTACTAAAATAACAATAGTTAACTTTATGGAGTGCTTTTTATTTTTCTATAACAATCTAAGAGAGGTACAGTTACCATCTCTATAAATGGACTACATATCACTGATGGATACTGTGAAACCAGCAGAGAGGCAAGATGACAAAAATCATCCAAACATCTCAATGCACTTTATTTATTTATTAAAGAGAAGGTCTTGCTATGTTGCCCAGGCTGGCCTCAAAATGATCCTCCTGTCTTAGCCTCCTGAGTAGTTGGGACTATAGGCATGAGTC…
8	715	68	2p13.3	GKN3P	intron 1	-	GAGTTGCTTGAAATTTATGCAATATTTTATTGAATTTTAAAGGGGAAATGATATGTTTTAGTACTATTTATAAATATTGGGATTTATACATGTCTTGTTTGGTGCTAATAATAAAGTATAAATATATATGGTATATTGTTACTATTAAAACTCTATACCTAATTTCTCTCTTGAAATTTAGTTTCAGCATGTTTATCTCCTTCACATATTGACCTAGCTGTTCCATTTTCAGTTCAAACATGCTAAGCCAAAAATTTCCTCCAACCACCTCTTAGACCACCACTTTTCAAATTTTTATAATTTAAATGAAAATAAATTAAAAGCTATGTTTTTACACATTTCTAATCCATTTACTCACTTTCTCCTTAGCAGGCTGGCCTCTGGAGTCAGACTTCCTGG…
2	373	65	2p24.1	WDR35	intron 34	-	GCCTTTAATAGTCATAGATTTAAAATACTGTTTCTTTACTATCCCCTTAGCTGAGCAAGACTGTGAACAGTTTGCATTTACAATTCCTGTGGTAAACAACCTGCAGCCTGCTAAGTGTTTTCATTGTTTTACAGATGGGTCTAGTCATGGTAAAGCTTCTTATTCTGGATCAAAAGGTTAAGTTTTCCAGACGCCCTATACTTCAGTTCAAAAAGCGAAGCTTGTAGCTGTAATTGAGGTAATGACTGCTTTTGATTTGCCTATTAATGTGATATCTGATTCTTCATACGTGGTTCATTCTACACAGTTAATTGAAAATGCTCAGTTATGATTTCATACAGATGAACAACTGATGACAAAAACAAAAAAGAGA
29	316	47	2q31	HOXD10	exon 2	-	GCTCTTACTGATCTCTAGGCGGCGCTCGCGGGTGAGGTACATATTGACATTCTAGCAGGAAAACAAAATACAACAAAACAACAAACAAAGAGCGGTGAAGGTTTTGTTTCCGCTTTCCCAGTCCTCCAGCACTGGGCCCTGGAACGCGGTGCCCCCTCTCCAATCCTGGCCTCTGACCGGCCTCAGACCGGCCTCAGACCTAAGAAAACGTGAGGTTGGCGGTCAGTTCTCGGATCCGGTTCTCTCGGCTCATCTTCTTGAGTTTCATTCGGCGGTTTTGAAACCAAATCTTGACCTGCCTGTCGGTGAGGTTAAC
48	1612	54	3p21	LARS2	intron 13	-	ATAGACAGAAAAACATAATCCCACTTCCAAAATGAGGAGAAAGGAACCATGGTGCTTCAGCATATTAAAGAATGCAGCCCTGAGCACACTTGTTCTCTTAGCAACTACTCTGCTACTCATGATAAAATCTCCACTGTTGTTACAGTCACTATATTGGAAAACTGCAAGGTGGAGAAGAGAACATTTTCTCCCCTCTCCACGTGGCTCTTTGGAATATCAAAATGGAGGAAAGTGGTTTTTTACAAAGCTGTAAGGAAAATTTAGAGCTTTTCCATCAGTTGGATCAGATGTTTCTGGGATAGATCTGAACTGACACTGCTGCTTCCAACAGCTCAGAGAAGGGAGGATGCCCATTGCAGAGGCAGGGCCACAGATTCCAGACCCTTCTCTTAAAGGGCC…
45	1592	59	3p22	STAC	downstream	170 kb	TATTAATTTTGTAAAATAAAACTTACCATCTTTCCAAGGGTGAAGACTCAATGTGGGTATCTGAAATCTAAAGGCATCATTAGAATTCAGGTAAATACCAAATCCAAAGTCAACTTGAATAGATGTAATATGCAGTTTTTTTGAACCCATGGTCAAGGCACACACACTCCGGCCACAACTCTTTCTGTAGTCTTTTTTTTTTGAGATGGCATCTCGCTCTGTTACCCAAGCTGGAGTGCAGTGGCGTGATCTTGGCTCACTGCAACCTCTGCCTCCCGGGTTCAAGTGATTCTCCTGCCTCAGCTTCCCAAGCAGCTGGAACTACAGGCATGTGCCACCACACCAGGCTAATTTTTTTGTATTTTTAGTAGAGATGGGGTTTTGCCATACTGGCCAGGC…
44	234	70	3q26.1	SI	downstream	25 kb	CTAATGTGGCTCTATGATGTTGATGTGGCTATGGAACAGAATAGCTAGACCTGATTGTCCCTGAACAATGCTGTTATATTATAGAACAAATAAAATATAAAGACCATGTATATTTTGTTTTCAGTAACAATATGGTCATATTTATTGACCAGTATTTTATTACCAAATCCCAAGGAATGTTTCAGTTTGTTAGAATATCTAAACTTTCTGAATATTAAACAATACACAGCTTTA
49	157	52	3q26.1	KPNA4	intron 1	-	TTTTAACTGCTTACGGATTGGCTTTTCCCGAGTCAGGTGCTTTCTTCCCAACTCCCACTACCAGTCTTCTGTGGTGTGAGGAGTATAGGGGTATCACATGAGAAGTGTAACATCATTTGACTGCTTCTTCAGGAGCACCCCCGGAAAGAGCAGTTTC
40	171	62	4p15.1	ARAP2	downstream	2000 kb	CTATAACATAGCTGTGTGGAAATTTTTCTAGATTAAACGTCTTTAGATGACAGTTTAAAATGTCCTCTGCGTACTTTAAGTTTCACCTAGTGCTCACGAAAGGGCTGCTACATGTTGGTCAATGATAAGGGGAGAGACATTGTCACATTTAACCCACAGACCAATTGAAAT
16	395	63	4q31.1	CLGN	upstream	500 bp	CTAAGATTTATTTCAATGTGTTTGAAACTACAGGCTCTGAGAGAGACAGGCCTGATTTACATCCCGTTTCCACTGTTTACATGTTGTGTAACTTCGAGCAAGTTGCCATCAGTTTCATCACCTGGGTTGCCACGAAGGTTAAACAATGAATGTAAGCCCCTTAGAGCACAATGAACACAATAAATGTTAGCAGCTCTTATTAATAGTGTTGTTCGAGAGAAAAAGAACATATTGTTTTATATACAATGTATTTATTAACACTTAACGCATCTGTATTTGTCATATACACACACCAGACAGGAAAGCTCCTTATTAATCACCATGACTGCAGATCTGTTAACATCTAGAACTCTGGAGAAAACCTAGAGCCCTAATCTTGCTGCACTTATTACTGA
12	981	69	4q32.3	SPOCK3	upstream	300 kb	AGGAAGTCAGGATCCTATTAGAACTAGCATGATTAATCATTTGTGTGCTGTAAAACTAAGATGCCTCAGATAAAACACTTCCAGAGATTGAAATAATTTAATATATAACAGTTATTCCCAAGTAACATGGTTTCTTATCCTGCAGACATTTTTATCATTACCTTCCAATGTTTTCTTTTTACATCTTAGTAAGACATCACAAAAATAACATAAAATACATTCAAAATTCATTAAAGCTGATTAAACCAATACCAAACAAGTAAAACTGCCTAAGTATAATAATTGGTTCTTACACAGGAAAAAAAATATCATCCTATTGTGTTAGGGAAAGACTTTCATGAAAACAGACTAGAAATTTGGGCTTAATATATAAGTAGGATTCTGAATGACTAAACCAAG…
10	350	73	4q34.3	RPL19P8	downstream	15 kb	TTACCTTCTTTTAAATGTACTCTGCTTTATTTATAGTCTAATTACTTAACAATTTTCCTCTACATACCTTTCAAAACCCATCAGACAGTTTCATATTTTTTGCTTCAGTAGTTAAATTTTAAAATGAAAGAGAACAAAAACATAATATATAAGCTCATATTTTTGCTTAGTGTGTTCTTTCTTCCTGAAGATTTAAAAATCTTTTTGTAAATTATTTCCTTTCAGTTTATAAATGTCCTTTTGTCATTTTTTTAGGGTATGCCTACTAGTGACAAATTGTCTTATGTGTCCTTCATTTGAGAATGTCTTTAGTAACTCTTTATACCTAGTGAGTATCTTCACTGACTTTA
39	561	60	5p14	PRDM9	downstream	117 kb	GAACCCGCCCCTCCATGCTCCGGGCCGCCTGGCGGCCGCGGGATTCTATTGATTGAGGTAACAGCTCATTATCCTTAATAAGCCAAGGGATAGACAAAAGGAGGATAAATAGGATGAATAAACTTTTGGAAACAAATAGTCGTAGGCCACCCTCTCTCTATCTTGTCTCTGTCCTCTCTCTCTCTCTCTCTCTCTCCAGAGTACTATGTAGCTACCGCAAGTTTTCTGTGGCACATAAATTATTGCAGGTGGAACATTATTTTCAGCACTCCAGACTATATCACTGCAATATGCTCTATTTGGAGTTCCCTTGGAAGACCTCCCAGAAGTCTCAGATAATACAGAGTGCAGCTGTTGGAGATTGTTAGCACAAATAGATTTGGCTTAGCTGGAAGCCTG…
32	1080	61	6p22	DCDC2	intron 2	-	CCTGTCCTATAGGGAATATTTGCAAAGCCAAAAAAAATGTCAATTGAGAATACAACTAAAATAATTCCCGGCAATATTTTGTGACTAATGATGACTTGTTAAAGAAGAGTATTAAGAGCCAGGCACGGTGGCTCACACCTGTAATCCCAGCACTTTGGGAGGCCGAGGTGGGCGGATCGCTTGAGGTCAGGCATTCAAGACCGAGGTGGCCAACATGGTGAAACCCCATCTCTACCAAAAAAATATAAAAAAATTAGCTGGGTGTGGTGATGCGTGCCTGTGATCCCAACTACTTGGGAGGCTGAGGCAGGAGAATCACTTGAACCTGGGAGACGGAGGTTGCAGTGAGCTGAGATGGTGCCACCGTACTCCAGCCTGGGCCATAGAGCAAGACTCCGT…
22	574	67	6q16	TSG1	upstream	113 kb	AGAATGGTATCTCTGTATTCACTTCTACATTCCTTTGGTTTCTAAGATCAGTATTTTATTTATTTGATAGAATCATTCATTTTAATATAATCACTTTTTAATAAACAGTTTAGGTGAACAGTGCATGCGTGTTCACATTCCAGTTTCAATAAATTATGTGTATTTGCTCTCCTACCCACATTTTTACACAGCTTCTCAGAAATCTCTTAGCTCAGTCAGTCATAATTCCCTTCTTAATGAATAATAGAATTGCTTTTCTCCCACAGATCATTATAGAAGATGAGTAGTCTACGATGCTGGAAATTTTTATATATTCTATATGCTTGAAATGAGTATCACTAGTTGTCTAGCACAGGATTGTTCAATAGAGCATTCTGCTATTATGGCCATGTTCTATAT…
20	574	67	6q22	NKAIN2	intron 1	-	GTTTAGGTTTGATCTACTTTTCTATTTGTCAGAACCCAATGAAGGAAATCAATCTATTTGTTTTTCAAGCATAAATGGATGAATTCTTGGTTGTTGCTAATAATACAGTGTCTTATTTGGCTAATACCATTTTGTTTAGAAAATAAAAGAAATCATAACATTCTTTTTAAGGTCCTTTAGTAGTTTGTAGTAAAACTGAATTAGTTGCTGTAGATATTTGAACCTTAAGAGTGTGTGTGTGTGTGTGTGTGTGTGTATGTATGTGAGTGTGTATTTGCTGCTGATGATCAATCAGAAGATCCTTAGGAGAAGATCTTTTGTTTAAAGGTGTTTAATTTCGATCTATTCTGTGCTCTGTTATACTTATTACTATACTTTTAGGAGAATTGAACACATATA…
6	639	62	6q22.31	MAN1A1	downstream	830 kb	TACCATCTCACACTAGTCAGAATGGCTGTTATTAAAAAGTCAAAAATAACAGAGGTTGGGCTGGGCACGGTGGCTCATGCCTGTAATCCCAGCACTTTGGGAAGATCACTTGAGGCAAGGAGTTCGAGACCAACCTGGCCAACATGCAAAACTACATTTCTACTAAAAATAAAAATAATAAAAAAAAAAAAATTAGCTGAGCATGGTGGTGTGTGCCTGTAGTCCCAGCTACTTGGGAGGCTGAACCTGAGAGGTGGCGGTTGCAGAGCTGAGATCGGGCCACTGCACTTCAGCTTGGGTGACAGAGCTCTGTCTCAAAAATAAAATAAATGAAATAAAAATAAAATAAATGAAATAAAAATAAAATAAAATGAAAATAACAGAGGCTGGCATGTTTGG…
35	233	68	6q23	VNN3	upstream	900 bp	TCTCAAGAGGGAGAAGCAGTGTTAATTGTTCTAGAATCAGAGATTTAAACCTTAAAAAAAATTCTACATTTTAAATTAACTGATATTCAAACAAGGAGATTCAATCCAAAATTGGGCGAGGGAAGTGAATTTAACTAATCAAAAAACATTTACAGAGCTTAGCACAGTATAAAATTCTATAGAAGCAGCAGAGAATTATAATGTGACCCTGCCCTTAAGGGACTTATAAGGAA
34	105	74	7q22	RELN	intron 33	-	CTATAAACAAATAATGAGAAAAGAAACATATGTCTGTGAACTAGAATATATGTGGCAGCAGAGTTTGACAGTTCTGCTGTATAAATATCAATATAAAATGCTAAC
17	323	58	7q36.1	ACTR3C	upstream	9 kb	GGGATGAAGCCCACTTGATCATGGTGGATAAGCTTTTTGATGTGCTGCTGGATTTGGTTTGCCAGTATTTTATTGAGGATTTTGCATCAATGTTCATCAAGGATATTGGTCTAAAATTCTCCTTTTTGGTTGTGTCTCTGCCCGGCTTTGGTATCAGGATGATGCTGGCCTCATAAGACGAGTTAGGGAGGATTCCCTCTTTTTCTGTTGATTGGAATTGTTTCAGAAGGAATGGTACCAGTTCCTCCTTGTACCTCTGGTAGAATTCAGCTGTGAATCCATCTGGTCCTGGACTCTTTTTGGTTGGTAAGCTATTGATTATA
4	492	72	8q21.12	PKIA	upstream	220 kb	GATAATATTTAAAAGTCATTTTTGTTAAAAAATTGAAACATAGGGGTAAAAAATGTTTGAACTGATAAAGAACTACCTAATCCCTACACAAAAGTTAAGAAAAAAAAAAGGTAAAAAGGCATATTAATGATGATGTTAGAAACATTCCTTTAGGTCAAATATTTTTCACTTCCGACACAATGCAATAAATATTCAATAAGTATTCAAAATATTTTTCAATTCCTACAAATGCGATAAATCCAGGATAAAAATATTATTAGAAGTAGAAAGGCAGGAAAATTGCCGTTTTCTTCCATCAATATCATTACTCCTGCTGGACACGAAAAGAATCTGCAGGCAGTCTGTTGGAATTAAAAAGTTGTCAGCAATTTCATGGATTTATGATCCACAAAATAAGAA…
7	219	72	8q23.2	PKHD1L1	intron 16	-	ACTACTGTTAATTGTTTTAACCAGTAAATATTGATGATTGCTTATTCTTTGCCAAATCCAATGATTATTACTGTGGGAATATTAAAACAATAAAATATCAGCCCTGTTCTCAAAGAGATCACAAATTAATTAAATAGTCAATATTACTGAACTTGAATCAGTTTCAAAATACAATTTCTCTAAGTGATAACTTACATGGTACAGAGTATAGGTGCTTTA
13	161	72	9q21.12	ALDH1A1	upstream	90 kb	ATTTAATCATGTCATACTTAGCTACTGCTAAAAAAAAAAAGTTTTACTCCTAATGTTTTTTCATGAAGTCTCTCCTCTAATGTAATTAACCGCACATTGGATTAATGTATAAACATTAGGTAGCTCTATCAAATTATTTATGCAAGTACCCATATTATAGA
36	276	52	9q22	COL15A1	intron 1	-	CAATACAGGTGTGAGCCACCGCGCCCGGCCGACAAGTGTGTCTTTAAACAGGATGGTGTAGAAGGATGGGATTGGCTGCACACAGGACATTCTGCATGGTAGATGAGAAGACTTCAGGAAAAATGGCATTACAGTTGTCTGTGGCCCTTTCTTTCTTCCTGTGAACTATGACCCCTTTGGGGCAGCTCTGTGCCCAAATCCTTTCTGTACCCAGCCAGCATGAGGGCCAGCACAGAATGGGTTTGTTGAACTAAACTATGTGAAATAATCAAACCT
30	765	50	9q34	ENG	intron 8	-	CTACCAAAGTGCTGGGATTACAGGCGTGAGCCACCACGCCCAGCCTGTGCTAGACTTTTATATGACCGGCAGTGCAATAAGTTTGCTTACACCAGCATCACCACAAACACTAGGCAATAGAAATTTTTCAGCTTCGTTATAATTTTATGGGACCAGGGACCACCATCATATACACAGTCCATCACCGACCACAACATTGTCCCATGGTGCATGACAGTATTTACTATCTGGCTCTTTATAGGAACACTTCGCCCACGCCAGGCCTGAGACTGGATTATGCTTGCAGGGTTTGCATGCCCTTGGGGCTGTGAGTGATGATTATATGTGGAACTTGAAGGAATATATATATATATATTTTTTTTTTGAGACGGAGTCTCGCTCTGTTGCCCAGGCTGGAGT…
46	180	69	10p11.2	CCDC7	downstream	32 kb	TATACATTTAATTCAGATTACACTTAAAATTATTCACTATAAACGTAAGTTGATTCATGTTCACTATGCCTTCCTCAAACGTCCAGTCTAAAACAGAACCTTCTTTATAATTTTTCAAGGTACTGTGTTCTATGCCTTCATAGCACTCATCATGACGTCTACTTCTACTTTTAATTAACT
43	300	60	10p13	FAM107B	intron 2	-	GGAGACTTTGGACTTTAGACATTACAGTTGATGCTGGACCAAAGAGGATAATTCCTGAGCCTTAAGATCTAATAGGATTTGCCTTGCTAGGTTTTGGACTTGCTTGGGGTCTGTCACTCCTTTCTTTCTTCTGAGTTCTCCCTTTCGGAATGGGAACATTTATCTTATGCCTGTCCCAATGTTGTATTTTGGCAGTGCGTAATTTGTCTGGTTCCGCAAGTTCACACCTGGAGAGGAATTTTGCTTCAGGATAAATTGTACCTCAAATTTCACTCATATCTGATTTAGATGATATTTAAA
15	305	71	10q21.3	JMJD1C	intron 22	-	GGTTTTTATTTTACTATTTTCTCCATCATACTCCTTCAAAATGATAAATTCCAAATGTAACTTAACAGATTTTTAGTCTTTGAAACATCTGTTTTATGTTGTCTAATAAAAAGAAACAAGTAATTGGAAACAAAATACTGGGTCCTAATCCCTATTTCTAGCACTAATTTCCTTTGACCTTAAAGATGCCGTTTATACTGTTTTGCTTATGGAGAAATGTTTGGCAGTTCCATAAGCTTTTGAAAATGGAATTATTTATGTAAAACTCTTTGAAAATTAAAAGTGTAGATGTAAGATTGTGATGA
5	1848	67	13q32.3	FGF-14	intron 1	-	GTTTTGAATTCCTAATGTGGCAGGTGTCATGTTAGACACTGGAAACACAACTGTAAACAAGATAGATTTAGTTTACATCTTCACAAAATATTGAAGTAAAGGGAATACTTCTAAACATTTTATGAGGCCAACATTACCCTGATATAAAAGCTAGAAAACGACACTACAAGAAAAGAAAGTTACAGGCCAATATCCCTGATGAACACAGATACAAAAATCCTCAACAAAATATCACCAAACCAAATTCCACAGCACATTAAAAAGATTATTCACCATGATTAAGTGCAATTTATCCTAGGGATGTGAACATAGTTCAACATAAAAACATGATCCACCATATTAGTGGAATGAAGGATAAAAACCGTATGATCATCTCAACAGATGCTGAAAAAGTACTTG…
11	363	71	14q21.3	RPL10L	downstream	350 kb	AAAACTGAAGATACATGTATTCATGGATCCACTAACTCTCTTTCTTATTGCATCTTCTCAAGATACGTATGTACGTAAAATAACATTATTTGTAAAAGTTCAAACTGGAAATCATCTATACTTTTATCATTCCTTAACTATATGATTGAATTATTATATAGTCATGGCATGGAAGACTACAGAGCAATGATTTTTTATTGCTATTCTTTTTTGTTGCTGACTAGTATTACATTGTATAGATATACCAGTTTCTTCTTTCATTTGCTGATTGAAAGATATCTTGTTTCCAATTCTTGGAGTGTATGAAGTGGCTAGTAACTGTGCTATATAGGTTTTTTGTGTGTGTGAATATAAGTTTTCTTA
24	142	64	14q32	PPP4R4	intron 2	-	TCTAGCCATAGTTTTTTATATCTCTTGGATAAATGCCTAAGAATGTTTGTTGATATCTCTTTGCAGTTAATGCCACACCCTAACCCTAAGCAACCATTAATCTGCTTTTTGTCACTGTGGAATAATTTTGCCTGTTCTGGAA
42	695	52	17q21	PLEKHM1	upstream	3 kb	TCTATAGGATGAGGTCCAAGAATTTGGGCTTCACCCCACCTCTCCTGTCCCCTGCCCTCACCACTGAGGACCTAAAGGATAATGAAAGGGGGAAATCTGTGCCCTAAATAATCCCTTTTGGCAGTTACTTTCTGTTTTCAAAGTTCAAGTCTGTCCTCCGGGACTAACCTAGGAGATGAGGGATAAGGGAATTAACATTTATGGAAAATGGAAGAACATACATAGGCACCTGTGTTCACCTAATATTCCTTACCAGCCACCTGAAAGGTGGGTGCTGCCATTATCTCTATTGTATGGATGAGAAAATAGGCTTAAAAGAGGTTAAGTGGCCAGGTGCGGTGGCTCATGCCTGTAATCCCAGCACTTTGGGAGGCCGAGGTGGGTGGATCATGAGATCAA…
33	1220	61	17q22	MBTD1	intron 6	-	TCTGTCACCTAGGCTGGAGTGCAGTGGTACGATCAGGGCTAACTGCAGCCCTGACCTCCTGGGCTCAAGCAATTCTTCCCCTTCAGCCTCCTGAGTAGCTGGGACTACAGGCATGTGCCACCATGCCCAGCTAATTTTTTTGTAGAAATGAGGTCTCACTATGTTGCTCATGCTAGTCTCAAACTCCTGGGCTCAACTGATCCTCCTACCTTGGCCTCCCAAAATGCTGGGATTACAGGCATGAGCCACTGCTCTTGGCTAGAGTGCTTTAAAGCCAAATGTTCTGAATATACAGACATCAACTGAAGGCTCTGCTGGGTTAAAGTTAAATTACTAATAGAAAATAATCTGTGAATTTCTTTGATCTATACATTGCACCTAACTGGCATATAATACTGT…
19	508	51	17q23.3	RGS9	intron 19	-	CACTTGAACCTCGGAGGCAATGGTTGCAGTGAGCTGAGATCATGCCACTGCACTTCAGCCTGGGCAACAGAGCGAGACTCCATATCAAAAAAAAAAAAGTCACAGTTCCCCTCATGAGGTGACATTCAGAGATGGGACAAAATGTGGCCCTGCCCATTTCACTAAAATCCACACCCTCCTAAGGCCCTGAAGAAATCAGGCCAGGAGCTAAGGTGATGGCTGTCAATCACCACACATTGGAATCATCTGGGGAGTTTCCAAAACTTCAAGGATTCCAACCCCCACCAATTTAAAAGCAACTTTAGGGATGAGATCCAGGAAAACATGTTTTAAAATATCCCCAGGCAGACTGAATGTGTAGAACCACTGAGCTAAAGAGAATCAGGAAGCCAGGCGCAG…
18	495	64	18p11.22	PPP4R1	intron 23	-	AACCATTGCCTGGCAGCGTGCCACTTGCAATCTGCAGTATGGGGGCTGGTACCTACCTATGTTTGCTCTCCCTTCTGCTTTCTCTTCATTAGGCAAGAGACAGATGCCCCATAGTATTTGTTTTGTTGGAAATTATAATCTCTTCAAGATTAAAGGTGGTTTATTTATTTTAATCGACCCCCCCCGCCGCCTGCCGCCCAAAACACCTCATAAATATAGTTGCACGGATGAATGAAGCACAGAAAGAAGTTTGTAGTAGATGTCAAAGAATAAGGATAAATGAATATTTTTTTTTCTCCTTTTTTTTGTAGTTGGTGTTTGGAAGCATTTTCACTGCTACTTAATGGCTAAGAAGTGTGATGTTTTCATCTATTTATTAATTTAATATTCCTTAGCTGT…
31	412	60	18q21	STARD6	upstream	149 kb	TCTTACTGCATTCAGATAAAAGTCCCAAATCTTTAACAAGGCAAAAAAGGCCCTGCAAAATCTAGCTCCATCTACCTCCTTAGCTGGCTCTGCTCTCCCCTTCAGACACATTCTTCTTTTTCATGAATTCAACAGAAGCCTGACTCAAGGTCTTCTGCTTGTGATATCTTCCCTCCACCCCTGACCAACTTCCCCAGGCTCATGCCTATTCATCTAGGCAAAATAATGACCTTCCCAAAAATGTTCACAGACTTAATCCTCACAGATAGGTTATATGACAAAGGGGAATTAAGATTAAAGGTGGAATTAAGGTTGCTAATTAGTTGACTTTAAAATAGGAAGATTATCCTGGATTATCCAAATGAGACCAATGTAATCAAAGGGTCATAAAAAGTGGAA…
26	287	64	19q12	ZNF99	downstream	25 kb	TTTTCTTCTAGAGTTTTTATGGTTTGGGGTTTTACATTTAAGCCTTTAATTCATCTTGAGTTAATTTTTGTATAAGGTATAGGAGAGGGGTCCAGTTTCAGTTTGCTGCACATGGCTAGCCAGTTTTTCCAGCATCATTTATTAAGTAGGGAATATTTTCCCCATTGCTTGTTTCTGTCAGGTTTCTCAAATATCAGATGGTTGTAGATGTGTGTTCTTATTTCTGAGGTCTCTATTCTGTTTCATTGGTCAATGTGTCAGTACCATGCTGTTTTGGTTACTGTAGA
47	359	66	19q13.1	FCGBP	intron 3	-	TAGTTTTGCCTGTTCAATAACTTCAATCCCTCTGTCCATTCCACAATCTCTCTTATTTTTTATGCACTTCAAAGTTCCAGACATGAGTACATATCACCCAAAAGACTTCACCATGTCATTAACTAGAATATAATATTTTCACACTTCTTTTGGCTGATTTTGGAGGTGAAATTTATATATAACAAAAATCACAAATCTTAACTGTATAGTTCACCTTTGGCAAATGTGTAACCAAATTGCCCATTAAGATACAGAATATTTTTATCACCTGGGAAAATTCCCTCATGTGCCTTACCAAACAGTCCCCAACCTACTCCTGGAGATGATCACAATTCTGATTTTTTTTTTCCAGCATAGAT
9	511	66	20q13.11	PTPRT	intron 1	-	TTTAGCCTTCTTTGCTGATTGCCTTGGGATTTCTACGTAACGGCTAGACTGCCAGATTTCCCACCCATCTATAGCCTCCAGAAAAGTAGTGTTGGCTGGAACCTTAGCTGCCCCCGCTTGGAAATTGGTAGTGGGTATAGGCGTAGTGAGAATTCTGTCTTGTTTCCTCAAGCATCGTCACAATACTATGAAGGCAGTTTAAGACAGAAGCTTTTGCAGAAAATATTTTCACAAAATAAAAGAAGTTTACAAAGTTTAGATGATTTTTTAAAATAAAAATTTGCCAAATGAAAGGTTTTTATATAAAAAAGTACCTATCCATAAAGTCTGGAAAATATAGGAAAATGGATTACAAAAATAAGAATCCATACATTTTTTTGACTACCCAAAGATAATCAT…
1	500	56	20q13.13	NFATC2	downstream	6.5 kb	GGGGCATGTTGAACTCAAAATGCCTCCTGGCTACCAAAGAGAAGAAGGCACATAGATGGGGAGGTCATACAGGAGTCTGGCACGTGTGTATGTGAAGGTGTAAATACAACCCTCTCCACGGTTGTCCTGTGAATGCTTTTTTCTCATGGTATTAAGGGCAGAGGGTTCTGAATCAAATATCCTCTGACACTTTGCACAGCAGCAGAAACTGTTGGCAACGTGTTTTCAAGGAGTTTTGTCAGTATTTCATAGAAGGATGAAGTGTCCCCATTTCAACAAAAAATTTAGGGATCACTGATGTAAAAAGTATAGCCCCTGGAAATCAGAGTGAATTGTCACTGTACTTCCTGTCTCGAGTCCAGCGCAATGTTTCAGAGCTTGAAGTTTTTCGTAAATCAG…
25	235	46	21q22	RUNX1	intron 5	-	CCTACTGCCACTGATGGAAAAGGTGATCCTGCTGGTGATTCTCTGGGGCTAAAGCATCACCCCTCTAGAAATCGCTGAGTGGGTAAAAGGGATTCCTAGGAAGTGGAGGTATCCTAGGGGACTTGCCAGGATTCATCCACCTCTAAGAGGCTTAGGGGCATGAGCTAGAGGAACAGGGGCCTGCACAGGGAGTGTGGGCGGGGTGGGTGACAGGTACTCACCTAAGACTTATGTG
21	201	54	*				AACCATCATTCTCAGCGAACTATCACAAGGATAAAAAATAAAACACCACATGTTCTCACTCATAGTTGGGAATTGATCAAAGAGAACACATGGACACAGGAAGGGAAACATCACACACCACACACCACACAACAGGGATTGTAGTCGGGTGGGAGGAGGGGGAGGGGGAGGGATAGCATTAGGAACATGGATGAAGCTGGA
37	633	62	*				CCATGATGGACCAACCTTCCATTCCAGGGAAGAATCCTACTTCACTGTGGTGAATTAGACTTTTGATGTGTTGCTGGATTCGGTTTGCAAGGATTTTGTTGTGGATTATTGAATGGATGTTCATCAAGGATACTGGCCTGAAGCTTTCTTTTTTTGTTGTGTCACTGCCAGGCTTTGGTATCAGGATGATGCTGGCCTTGTAGAACAAGTTGGGGAAGAGTCCCTCCTCCTCTATTTCTTGAAATAGTTTTAGTAGGAATGGTACTGGCTCTTCTTCGTATATCTGTTAAAATTTTACTATTAATCTATCAAGTCCTGGGCTTTTTTTTTTTTTTTTTTTTTTTTTTTGCTTGGTAGGCTATTTACTACTGATTGAATTTTTGGAGCTCATTATTGGTC…
38	388	79	*				TAATATATTATGTACAACATATAATATATATTTGGTGTACTTTGATATTTTATGTACAGAATATAATATATCTTTGATGTACCTTCATATTTTATGTACAGTGTACAATATATATTTTGGGTACTTTGATATTTTATGTACAGTATGCTATATATTCTGGGTACTTTGATATATTATGTACAGTATATAATATACAGTTTGTGTACTTTGATATTTTATATACTGTATATAATATGTAGATGGAGTACGTTGATATTTTATGTAGAGTTTATTATAAATGTTTGTTTACTTTCATATTTTATGTACAGTATATAATACATATTTTTGGTACTTTGATATTTTATGTACAGTATATAATATATATTTGATGTACTTTGATATATTATGA
